# Supplementary material for: Formation of individual stripes in a mixed-dimensional cold-atom Fermi–Hubbard system
Source: Nature. 2025 Jan 1;637(8044):57–62. doi: 10.1038/s41586-024-08270-7 (PMC11693607; doi:10.1038/s41586-024-08270-7)
Supplement: Supplementary file 2 — Source Data Fig. 2 [file 41586_2024_8270_MOESM2_ESM.xlsx]

## Sheet: Fig 2a
y\x	0	1	2	3	4	5	6
0		-0.254528	-0.101887	-0.0517801	0.0112857	0.0378695	-0.0034433
1	0.0707821	0.0261578	-0.0108348	0.00571595	0.00412871	0.0311746	-0.00968735
2	0.0189233	0.000572879	0.0286293	-0.0039606	-0.0325741	0.033934	-0.00399861
3	0.0373743	0.00440743	0.0099838	0.0105852	0.0128513	0.0186792	-0.00591887
4	0.0408208	0.025877	-0.00563675	0.0242399	0.0120946	-0.022942	-0.0104378
5	0.0157611	0.0280183	0.0340546	-0.0229869	-0.0181041	-0.00259017	0.00334628
6	-0.0105571	-0.00529988	0.00684762	0.0401163	0.00374043	-0.00784232	0.00518971

## Sheet: Fig 2b
distance along x	distance along y	value	error
0	1	0.0707821	0.0128874
0	2	0.0189233	0.0128498
0	3	0.0373743	0.013786
0	4	0.0408208	0.0160689
0	5	0.0157611	0.0167903
0	6	-0.0105571	0.0188304
1	0	-0.254528	0.0114241
2	0	-0.101887	0.0137932
3	0	-0.0517801	0.0132879
4	0	0.0112857	0.0141509
5	0	0.0378695	0.0177885
6	0	-0.0034433	0.0186976

## Sheet: Fig 2b outset
distance along x	distance along y	value	error
0	1	-0.270664	0.00963905
0	2	-0.0548101	0.0112116
0	3	0.0210432	0.0125119
0	4	0.00925905	0.014516
0	5	-0.0128566	0.0141734
0	6	0.0195183	0.0161809
1	0	-0.14296	0.0101348
2	0	0.00425516	0.0119172
3	0	0.0207628	0.0129323
4	0	0.00574671	0.0133446
5	0	-0.00138845	0.0147546
6	0	0.040783	0.0166745

## Sheet: Fig 2c
doping	correlation distance (0,1)	correlation distance (0,2)	correlation distance (1,1)	correlation distance (0,3)	correlation distance (0,1) error	correlation distance (0,2) error	correlation distance (1,1) error	correlation distance (0,3) error
0.119266	0.0753697	-0.0274581	0.0561734	-0.0417907	0.0383884	0.0394129	0.0264975	0.0373261
0.137615	0.0896959	-0.00888145	0.0427045	-0.0375882	0.0204987	0.0213656	0.0158586	0.0210316
0.155963	0.0971161	-0.0106692	0.0309568	0.00962157	0.0149751	0.0141475	0.0108109	0.015397
0.174312	0.0684138	0.0233736	0.0251669	0.0263802	0.0122064	0.0117089	0.00776806	0.0116022
0.192661	0.0711051	0.0356162	0.0176258	0.0368759	0.0106741	0.00959917	0.00680011	0.0107827
0.211009	0.0670769	0.0188074	0.0125415	0.0413452	0.00912818	0.00888187	0.00679545	0.0108203
0.229358	0.0448178	0.0145067	0.00843978	0.0250799	0.0102685	0.0116423	0.00766085	0.0108916
0.247706	0.0284896	0.0267506	-0.000309633	0.0225199	0.0131493	0.0141282	0.0100537	0.0158122

## Sheet: Fig 2d
doping	correlation distance (0,1)	correlation distance (0,2)	correlation distance (1,1)
0.125	0.309829	0.106562	0.245228
0.25	0.147748	0.0542242	0.0983344
