# Supplementary material for: Formation of individual stripes in a mixed-dimensional cold-atom Fermi–Hubbard system
Source: Nature. 2025 Jan 1;637(8044):57–62. doi: 10.1038/s41586-024-08270-7 (PMC11693607; doi:10.1038/s41586-024-08270-7)
Supplement: Supplementary file 3 — Source Data Fig. 3 [file 41586_2024_8270_MOESM3_ESM.xlsx]

## Sheet: Fig 3b
y\x	0	1	2	3	4	5	6
0.5		-0.287605	-0.109677	-0.0568202	-0.0119764	-0.0232174	-0.022926
1.5	0.0693802	0.021172	-0.00147357	-0.00142202	-0.00571505	0.00359389	-0.0201148
2.5	0.0253745	0.0144248	0.00877802	0.00731594	0.00857721	0.0131212	-0.0131632
3.5	0.0400572	0.00796527	0.000648634	0.012123	0.0122962	-0.00846251	-0.0117044
4.5	0.0512699	0.0216111	0.0200185	0.00679775	0.0306704	-0.00673372	-0.00530404

## Sheet: Fig 3b top
distance	value	error
0	0.0420243	0.00474555
1	-0.0462346	0.00293344
2	-0.0134464	0.00310329
3	-0.00501854	0.00331632
4	0.00885192	0.00362848
5	-0.0035073	0.00396585
6	-0.0182728	0.00447064

## Sheet: Fig 3c top
distance	values	error
0	0.105762	0.0111728
1	-0.0687709	0.00625424
2	0.00110429	0.00675406
3	0.0206413	0.0072276
4	0.0214507	0.00782419
5	-0.00566783	0.00846036
6	-0.0486767	0.00946003

## Sheet: Fig 3c
y\x	0	1	2	3	4	5	6
0		-0.464946	-0.205104	-0.0700956	-0.0331053	-0.0496347	-0.0754502
1		-0.2881	-0.0696033	-0.0362564	-0.0234147	-0.0182582	-0.0555394
2	0.167137	0.0592645	0.00911262	0.0578185	0.0223681	0.0235824	-0.0255889
3	0.0719525	0.044466	0.0263593	0.0441061	0.0206976	0.0102424	-0.0214784
4	0.134564	0.0617727	0.0481603	0.0500813	0.050721	-0.018745	-0.00555289
5	0.0885892	0.0625559	0.0977368	0.0783521	0.0827833	0.00989211	-0.0405947

## Sheet: Fig 3d
y\x	0	1	2	3	4	5	6	7
0.5		-0.0405754	-0.00686497	-0.0116185	-0.00668725	-0.00942822	-0.00488098	0.00422684
1.5	0.0123975	-0.00370918	0.000666362	-0.00311142	-0.00359648	-0.00508768	-0.0120204	-0.00549006
2.5	0.00278037	0.00427741	0.000285036	0.00257989	-0.00181005	0.00628513	-0.00138817	-0.00486496
3.5	0.00306537	0.00205441	-0.0152632	-0.00123195	-0.00213554	-0.00667344	0.00223366	0.0138208
4.5	0.0127468	0.00861257	-0.00246828	-0.00326518	0.00201417	-0.0102587	0.00556728	-0.0136027
