# Supplementary material for: Formation of individual stripes in a mixed-dimensional cold-atom Fermi–Hubbard system
Source: Nature. 2025 Jan 1;637(8044):57–62. doi: 10.1038/s41586-024-08270-7 (PMC11693607; doi:10.1038/s41586-024-08270-7)
Supplement: Supplementary file 4 — Source Data Fig. 4 [file 41586_2024_8270_MOESM4_ESM.xlsx]

## Sheet: Fig 4a
Stripe length	2d value	mixD value	random data value	theory value
1	1	1	1	1
2	0.950704	0.97852	0.917	0.9784
3	0.359155	0.620525	0.3258	0.6663
4	0.084507	0.220764	0.0718	0.3257
5	0.028169	0.0680191	0.0107	0.1363
6	0	0.0131265	0.0018	0.057
7	0	0.00119332	0	0.0201
8	0	0	0	0.0078
9	0	0	0	0.0026

## Sheet: Fig 4a inset
Stripe length	2d value	mixD value	theory value
1	0	0	0
2	0.0337042	0.0615203	0.0614
3	0.0333549	0.294725	0.3405
4	0.012707	0.148964	0.2539
5	0.017469	0.0573191	0.1256
6	-0.0018	0.0113265	0.0552
7	0	0.00119332	0.0201
8	0	0	0.0078
9	0	0	0.0026

## Sheet: Fig 4b
System	L\Doping	0.0987654	0.111111	0.123457	0.135802	0.148148	0.160494	0.17284	0.185185	0.197531	0.209877	0.222222	0.234568	0.246914	0.259259
2d	-7	0	0	0	-0.0002	-0.0011	0.00153223	-0.00100895	0.00316801	-0.00672569	-0.0114801	-0.0184073	-0.0196577	-0.0212778	-0.0387769
2d	-6	0	-0.001	-0.0018	0.00640928	0.000810573	0.00322893	-0.00144475	0.0146721	0.00867829	-0.00255263	-0.0194366	-0.0253362	-0.0424889	-0.0811195
2d	-5	-0.0018	-0.0058	0.017469	0.00962784	0.0151581	-0.00631322	-0.0156611	-0.00752189	-0.00682049	-0.0100977	-0.0415439	-0.0411405	-0.0851111	-0.0940675
2d	-4	-0.00354286	0.00265455	0.012707	-0.0162619	-0.0137308	-0.0308496	-0.0359638	-0.0529697	-0.0569951	-0.0736795	-0.102898	-0.130166	-0.1426	-0.121227
2d	-3	0.0326286	0.0111	0.0333549	0.0248443	0.0324661	-0.00549752	0.000980156	-0.0487263	-0.0363443	-0.0481947	-0.0477049	-0.05159	-0.0347778	-0.0275201
mixD	3	0.253204	0.287305	0.294725	0.284885	0.248145	0.211034	0.180743	0.13324	0.0971873	0.0755785	0.0454922	0.0275438	0.0155094	0.00802628
mixD	4	0.0919603	0.11024	0.148964	0.166435	0.213385	0.231263	0.247298	0.238867	0.236454	0.217515	0.193828	0.154288	0.126314	0.0999153
mixD	5	0.0265401	0.0403216	0.0573191	0.0672023	0.0964872	0.112278	0.143509	0.153894	0.18307	0.193554	0.205588	0.190746	0.188461	0.183535
mixD	6	0.00404858	0.00738574	0.0113265	0.01728	0.0308298	0.0452326	0.0693637	0.0833176	0.114343	0.132807	0.151646	0.157619	0.170766	0.184184
mixD	7	0	0	0.00119332	0.00585144	0.011134	0.0134758	0.0234976	0.0327797	0.049859	0.0618976	0.0812794	0.0963072	0.112862	0.125122
