# Supplementary material for: Formation of individual stripes in a mixed-dimensional cold-atom Fermi–Hubbard system
Source: Nature. 2025 Jan 1;637(8044):57–62. doi: 10.1038/s41586-024-08270-7 (PMC11693607; doi:10.1038/s41586-024-08270-7)
Supplement: Supplementary file 5 — Source Data Fig. 5 [file 41586_2024_8270_MOESM5_ESM.xlsx]

## Sheet: Fig 5a
bond distance x	bond distance y	distance from hole x	distance from hole y	value	error
0	1	-4	-4.5	-0.220564	0.00401313
0	1	-4	-3.5	-0.224483	0.00362324
0	1	-4	-2.5	-0.220708	0.00335327
0	1	-4	-1.5	-0.215212	0.00317773
0	1	-4	-0.5	-0.221464	0.00308845
0	1	-4	0.5	-0.214117	0.00310969
0	1	-4	1.5	-0.212905	0.00321612
0	1	-4	2.5	-0.211816	0.00343138
0	1	-4	3.5	-0.21674	0.00372076
0	1	-4	4.5	-0.211333	0.00414757
0	1	-3	-4.5	-0.226343	0.00368133
0	1	-3	-3.5	-0.216892	0.00333514
0	1	-3	-2.5	-0.217989	0.0030953
0	1	-3	-1.5	-0.213377	0.00292659
0	1	-3	-0.5	-0.222134	0.00285567
0	1	-3	0.5	-0.218271	0.00287642
0	1	-3	1.5	-0.219192	0.00296276
0	1	-3	2.5	-0.211352	0.00317539
0	1	-3	3.5	-0.211387	0.00343722
0	1	-3	4.5	-0.210427	0.00382066
0	1	-2	-4.5	-0.220212	0.00340936
0	1	-2	-3.5	-0.212121	0.00309918
0	1	-2	-2.5	-0.215523	0.00287918
0	1	-2	-1.5	-0.213611	0.00273126
0	1	-2	-0.5	-0.22525	0.00268419
0	1	-2	0.5	-0.22284	0.00270357
0	1	-2	1.5	-0.219006	0.00277158
0	1	-2	2.5	-0.213957	0.00296321
0	1	-2	3.5	-0.213597	0.00320321
0	1	-2	4.5	-0.213836	0.00355204
0	1	-1	-4.5	-0.22637	0.00325324
0	1	-1	-3.5	-0.215978	0.00296424
0	1	-1	-2.5	-0.216856	0.00274769
0	1	-1	-1.5	-0.212595	0.00257781
0	1	-1	-0.5	-0.200078	0.00259128
0	1	-1	0.5	-0.202949	0.0026102
0	1	-1	1.5	-0.213867	0.00262152
0	1	-1	2.5	-0.213346	0.00282072
0	1	-1	3.5	-0.211538	0.00305851
0	1	-1	4.5	-0.213055	0.0034116
0	1	0	-4.5	-0.219298	0.00317822
0	1	0	-3.5	-0.216447	0.00287043
0	1	0	-2.5	-0.212789	0.00266346
0	1	0	-1.5	-0.225459	0.00246706
0	1	0	1.5	-0.226679	0.00251187
0	1	0	2.5	-0.205644	0.00273973
0	1	0	3.5	-0.218004	0.00296979
0	1	0	4.5	-0.21517	0.00332504
0	1	1	-4.5	-0.22594	0.00322682
0	1	1	-3.5	-0.216724	0.00293089
0	1	1	-2.5	-0.222003	0.00271982
0	1	1	-1.5	-0.215147	0.00256007
0	1	1	-0.5	-0.201082	0.00256988
0	1	1	0.5	-0.199883	0.00258429
0	1	1	1.5	-0.215356	0.00260001
0	1	1	2.5	-0.211397	0.00280471
0	1	1	3.5	-0.214259	0.00304287
0	1	1	4.5	-0.210451	0.00338405
0	1	2	-4.5	-0.224392	0.00333751
0	1	2	-3.5	-0.216375	0.00304531
0	1	2	-2.5	-0.214935	0.00283314
0	1	2	-1.5	-0.217668	0.00268434
0	1	2	-0.5	-0.228277	0.0026368
0	1	2	0.5	-0.22563	0.00265465
0	1	2	1.5	-0.213919	0.00272838
0	1	2	2.5	-0.214655	0.00291214
0	1	2	3.5	-0.216123	0.00315788
0	1	2	4.5	-0.211819	0.00351974
0	1	3	-4.5	-0.227175	0.00354821
0	1	3	-3.5	-0.218504	0.00323612
0	1	3	-2.5	-0.218546	0.0030078
0	1	3	-1.5	-0.22074	0.00284583
0	1	3	-0.5	-0.218659	0.00277937
0	1	3	0.5	-0.215958	0.00280147
0	1	3	1.5	-0.217374	0.00289529
0	1	3	2.5	-0.216808	0.00309477
0	1	3	3.5	-0.215918	0.00336619
0	1	3	4.5	-0.217195	0.00375832
0	1	4	-4.5	-0.225805	0.00381641
0	1	4	-3.5	-0.213073	0.00347607
0	1	4	-2.5	-0.222257	0.00321919
0	1	4	-1.5	-0.22273	0.00306108
0	1	4	-0.5	-0.219724	0.00298115
0	1	4	0.5	-0.217215	0.00300204
0	1	4	1.5	-0.216213	0.00311733
0	1	4	2.5	-0.221942	0.00332308
0	1	4	3.5	-0.220469	0.00362693
0	1	4	4.5	-0.214528	0.0040511
0	2	-4	-4	0.0453307	0.00410138
0	2	-4	-3	0.0384648	0.00369553
0	2	-4	-2	0.0343487	0.00345752
0	2	-4	-1	0.0378553	0.00328346
0	2	-4	0	0.0360729	0.00328051
0	2	-4	1	0.0336273	0.00331281
0	2	-4	2	0.0314145	0.00353037
0	2	-4	3	0.0354221	0.00379359
0	2	-4	4	0.0321368	0.00422543
0	2	-3	-4	0.0400145	0.003768
0	2	-3	-3	0.0396687	0.00339369
0	2	-3	-2	0.0363343	0.00318585
0	2	-3	-1	0.0356815	0.00303988
0	2	-3	0	0.0355887	0.00301419
0	2	-3	1	0.0336557	0.00307301
0	2	-3	2	0.0317488	0.00325679
0	2	-3	3	0.030883	0.00349755
0	2	-3	4	0.0349672	0.00390094
0	2	-2	-4	0.0321878	0.00348512
0	2	-2	-3	0.0351848	0.00315507
0	2	-2	-2	0.034924	0.00296122
0	2	-2	-1	0.0354256	0.00285415
0	2	-2	0	0.0322622	0.00281609
0	2	-2	1	0.0380483	0.00289072
0	2	-2	2	0.0353195	0.00304314
0	2	-2	3	0.0346779	0.00326201
0	2	-2	4	0.03631	0.00363186
0	2	-1	-4	0.0338591	0.00333153
0	2	-1	-3	0.0343936	0.00301641
0	2	-1	-2	0.0320307	0.00279709
0	2	-1	-1	0.0335113	0.00276441
0	2	-1	0	0.0302998	0.00263366
0	2	-1	1	0.0311657	0.00280288
0	2	-1	2	0.0327228	0.00287218
0	2	-1	3	0.0336613	0.00311209
0	2	-1	4	0.0297235	0.00348234
0	2	0	-4	0.0389987	0.00324337
0	2	0	-3	0.0376414	0.0029329
0	2	0	-2	0.0321734	0.00268035
0	2	0	0	0.01088	0.00250906
0	2	0	2	0.0343338	0.00275919
0	2	0	3	0.0290514	0.00303592
0	2	0	4	0.0355633	0.00339203
0	2	1	-4	0.0345317	0.00329969
0	2	1	-3	0.0348402	0.00298637
0	2	1	-2	0.0333294	0.00277215
0	2	1	-1	0.032678	0.00274086
0	2	1	0	0.0273825	0.00261053
0	2	1	1	0.0316748	0.00278034
0	2	1	2	0.0292861	0.00285362
0	2	1	3	0.0327883	0.00309651
0	2	1	4	0.0258451	0.00345942
0	2	2	-4	0.0316246	0.00341408
0	2	2	-3	0.0342309	0.0031026
0	2	2	-2	0.0367692	0.00291426
0	2	2	-1	0.0369569	0.00280059
0	2	2	0	0.0407915	0.00276285
0	2	2	1	0.0346687	0.00284064
0	2	2	2	0.0315331	0.00298659
0	2	2	3	0.0304931	0.00322429
0	2	2	4	0.0289351	0.00359197
0	2	3	-4	0.0357549	0.00363821
0	2	3	-3	0.0372278	0.00329526
0	2	3	-2	0.0325673	0.00308763
0	2	3	-1	0.033591	0.00295497
0	2	3	0	0.0332661	0.00293409
0	2	3	1	0.0336394	0.00299462
0	2	3	2	0.0357609	0.00318427
0	2	3	3	0.0352684	0.00343204
0	2	3	4	0.030838	0.00383764
0	2	4	-4	0.0415805	0.00390017
0	2	4	-3	0.036833	0.00354079
0	2	4	-2	0.0370429	0.00332158
0	2	4	-1	0.0317303	0.00316281
0	2	4	0	0.0320942	0.00316867
0	2	4	1	0.0327897	0.00321342
0	2	4	2	0.0318965	0.0034274
0	2	4	3	0.0366349	0.00370355
0	2	4	4	0.0381231	0.00412994
0	3	-4	-4.5	-0.00403542	0.00461307
0	3	-4	-3.5	-0.00974789	0.00410488
0	3	-4	-2.5	-0.0120115	0.00373949
0	3	-4	-1.5	-0.012335	0.0035188
0	3	-4	-0.5	-0.0143211	0.00343903
0	3	-4	0.5	-0.0107546	0.00344694
0	3	-4	1.5	-0.0113193	0.00358266
0	3	-4	2.5	-0.0140812	0.00383159
0	3	-4	3.5	-0.0153091	0.00422414
0	3	-4	4.5	-0.0119379	0.00479294
0	3	-3	-4.5	-0.0150086	0.00423278
0	3	-3	-3.5	-0.0100504	0.00376385
0	3	-3	-2.5	-0.0134696	0.00343529
0	3	-3	-1.5	-0.0100663	0.00325077
0	3	-3	-0.5	-0.0092942	0.00315618
0	3	-3	0.5	-0.00983394	0.00317318
0	3	-3	1.5	-0.0119628	0.00332145
0	3	-3	2.5	-0.00831276	0.00352526
0	3	-3	3.5	-0.0123724	0.00390089
0	3	-3	4.5	-0.0123951	0.0043944
0	3	-2	-4.5	-0.0106552	0.00389825
0	3	-2	-3.5	-0.00537954	0.00348426
0	3	-2	-2.5	-0.0131511	0.00318916
0	3	-2	-1.5	-0.0114065	0.00304653
0	3	-2	-0.5	-0.00901179	0.00294593
0	3	-2	0.5	-0.0128112	0.00295891
0	3	-2	1.5	-0.00880502	0.00311366
0	3	-2	2.5	-0.0136054	0.00329186
0	3	-2	3.5	-0.0116542	0.00362754
0	3	-2	4.5	-0.0101571	0.00410761
0	3	-1	-4.5	-0.0155707	0.00375086
0	3	-1	-3.5	-0.00681314	0.00332534
0	3	-1	-2.5	-0.00921934	0.00301424
0	3	-1	-1.5	-0.00597887	0.00295504
0	3	-1	-0.5	-0.0102274	0.00277835
0	3	-1	0.5	-0.0122935	0.00279269
0	3	-1	1.5	-0.00790873	0.00301502
0	3	-1	2.5	-0.0105877	0.0031143
0	3	-1	3.5	-0.0089783	0.00348013
0	3	-1	4.5	-0.0115147	0.00393091
0	3	0	-4.5	-0.0132656	0.00367256
0	3	0	-3.5	-0.0107595	0.00325115
0	3	0	-2.5	-0.00958763	0.00289865
0	3	0	-0.5	-0.00537364	0.00267066
0	3	0	0.5	-0.00620378	0.00269265
0	3	0	2.5	-0.00705516	0.00300288
0	3	0	3.5	-0.0123928	0.00339736
0	3	0	4.5	-0.011999	0.00388122
0	3	1	-4.5	-0.0103204	0.00369016
0	3	1	-3.5	-0.00820924	0.00329765
0	3	1	-2.5	-0.00838504	0.00298722
0	3	1	-1.5	-0.00790585	0.00291865
0	3	1	-0.5	-0.0111931	0.00274565
0	3	1	0.5	-0.00857057	0.00277068
0	3	1	1.5	-0.0136015	0.00299512
0	3	1	2.5	-0.00952377	0.0030951
0	3	1	3.5	-0.0102386	0.00345059
0	3	1	4.5	-0.0125468	0.00393436
0	3	2	-4.5	-0.00470615	0.00381968
0	3	2	-3.5	-0.00846163	0.00341168
0	3	2	-2.5	-0.0119413	0.00313283
0	3	2	-1.5	-0.0110372	0.00298238
0	3	2	-0.5	-0.0114764	0.00288179
0	3	2	0.5	-0.0097122	0.00290396
0	3	2	1.5	-0.00904125	0.00305846
0	3	2	2.5	-0.00837449	0.0032492
0	3	2	3.5	-0.0032651	0.00359612
0	3	2	4.5	-0.00634109	0.00406284
0	3	3	-4.5	-0.00662624	0.00406076
0	3	3	-3.5	-0.00796039	0.00362977
0	3	3	-2.5	-0.00955601	0.00331741
0	3	3	-1.5	-0.0153885	0.00314613
0	3	3	-0.5	-0.00858547	0.00306798
0	3	3	0.5	-0.00952827	0.00308606
0	3	3	1.5	-0.0126365	0.00323836
0	3	3	2.5	-0.00946292	0.00346153
0	3	3	3.5	-0.0106609	0.00383662
0	3	3	4.5	-0.0116896	0.00436383
0	3	4	-4.5	-0.0145438	0.00438044
0	3	4	-3.5	-0.0152926	0.00389793
0	3	4	-2.5	-0.0134983	0.00358852
0	3	4	-1.5	-0.0128375	0.00336966
0	3	4	-0.5	-0.00436948	0.00330225
0	3	4	0.5	-0.010232	0.00333291
0	3	4	1.5	-0.00342854	0.0034755
0	3	4	2.5	-0.00880131	0.00375021
0	3	4	3.5	-0.0134972	0.00413623
0	3	4	4.5	-0.00869519	0.00470951
1	-2	-4.5	-4	-0.0208916	0.00437967
1	-2	-4.5	-3	-0.0198033	0.00395582
1	-2	-4.5	-2	-0.014892	0.0037215
1	-2	-4.5	-1	-0.015707	0.00355658
1	-2	-4.5	0	-0.0161025	0.00354766
1	-2	-4.5	1	-0.016255	0.00360296
1	-2	-4.5	2	-0.0181237	0.00386783
1	-2	-4.5	3	-0.0126326	0.00418422
1	-2	-4.5	4	-0.0121032	0.00468225
1	-2	-3.5	-4	-0.0197038	0.00396892
1	-2	-3.5	-3	-0.0183866	0.00360323
1	-2	-3.5	-2	-0.015875	0.00338558
1	-2	-3.5	-1	-0.0113389	0.00322203
1	-2	-3.5	0	-0.0196126	0.00323092
1	-2	-3.5	1	-0.0125478	0.00329131
1	-2	-3.5	2	-0.0185301	0.00350401
1	-2	-3.5	3	-0.0122211	0.00379589
1	-2	-3.5	4	-0.0162176	0.00422953
1	-2	-2.5	-4	-0.0146624	0.00365752
1	-2	-2.5	-3	-0.0188962	0.00331641
1	-2	-2.5	-2	-0.0108923	0.00312471
1	-2	-2.5	-1	-0.0166972	0.00299124
1	-2	-2.5	0	-0.0129547	0.00297988
1	-2	-2.5	1	-0.0152835	0.00306516
1	-2	-2.5	2	-0.0197732	0.00323913
1	-2	-2.5	3	-0.0172686	0.00349513
1	-2	-2.5	4	-0.0138663	0.00390085
1	-2	-1.5	-4	-0.0123344	0.00342907
1	-2	-1.5	-3	-0.0195677	0.00312642
1	-2	-1.5	-2	-0.0134363	0.00293701
1	-2	-1.5	-1	-0.0145109	0.00283391
1	-2	-1.5	0	-0.0145407	0.00277763
1	-2	-1.5	1	-0.012824	0.00293203
1	-2	-1.5	2	-0.0159711	0.00301691
1	-2	-1.5	3	-0.016258	0.0032598
1	-2	-1.5	4	-0.0174441	0.00362866
1	-2	-0.5	-4	-0.0205729	0.00332228
1	-2	-0.5	-3	-0.0144848	0.00300876
1	-2	-0.5	-2	-0.0136098	0.00278806
1	-2	-0.5	-1	-0.00467897	0.00276823
1	-2	-0.5	0	-0.00988403	0.0026147
1	-2	-0.5	2	-0.00935922	0.00285
1	-2	-0.5	3	-0.0111402	0.00312141
1	-2	-0.5	4	-0.0131599	0.00348165
1	-2	0.5	-4	-0.0220336	0.00330179
1	-2	0.5	-3	-0.0167258	0.00299157
1	-2	0.5	-2	-0.019019	0.00274822
1	-2	0.5	0	-0.00939905	0.0025976
1	-2	0.5	1	-0.00245529	0.00278656
1	-2	0.5	2	-0.0140749	0.00285048
1	-2	0.5	3	-0.0157967	0.00310206
1	-2	0.5	4	-0.0181024	0.00345922
1	-2	1.5	-4	-0.0143469	0.00340874
1	-2	1.5	-3	-0.0114015	0.0031043
1	-2	1.5	-2	-0.0131267	0.00288936
1	-2	1.5	-1	-0.0175692	0.00284289
1	-2	1.5	0	-0.0117327	0.00272425
1	-2	1.5	1	-0.0150369	0.00282663
1	-2	1.5	2	-0.0146362	0.00297063
1	-2	1.5	3	-0.0159001	0.00319907
1	-2	1.5	4	-0.0155166	0.00354307
1	-2	2.5	-4	-0.0124017	0.00363433
1	-2	2.5	-3	-0.0108478	0.00329444
1	-2	2.5	-2	-0.0140826	0.00307541
1	-2	2.5	-1	-0.0169882	0.00295
1	-2	2.5	0	-0.0179411	0.00289485
1	-2	2.5	1	-0.0200403	0.00295184
1	-2	2.5	2	-0.0135683	0.00311853
1	-2	2.5	3	-0.0133457	0.00335704
1	-2	2.5	4	-0.0135123	0.00372891
1	-2	3.5	-4	-0.0134213	0.0039051
1	-2	3.5	-3	-0.0148704	0.00354596
1	-2	3.5	-2	-0.0191157	0.00328626
1	-2	3.5	-1	-0.0105362	0.00313839
1	-2	3.5	0	-0.00980417	0.00311389
1	-2	3.5	1	-0.0104932	0.00315075
1	-2	3.5	2	-0.00939363	0.00335548
1	-2	3.5	3	-0.0131901	0.00361275
1	-2	3.5	4	-0.00868186	0.00400569
1	-2	4.5	-4	-0.0169301	0.00427004
1	-2	4.5	-3	-0.0167724	0.00385685
1	-2	4.5	-2	-0.0176266	0.00359976
1	-2	4.5	-1	-0.00992352	0.00339607
1	-2	4.5	0	-0.0164463	0.00337878
1	-2	4.5	1	-0.0116526	0.0034394
1	-2	4.5	2	-0.00947899	0.00364407
1	-2	4.5	3	-0.0198072	0.0039219
1	-2	4.5	4	-0.00968525	0.00437327
1	-1	-4.5	-4.5	0.0186362	0.00436433
1	-1	-4.5	-3.5	0.0178864	0.00396695
1	-1	-4.5	-2.5	0.016164	0.00367458
1	-1	-4.5	-1.5	0.0126878	0.00350053
1	-1	-4.5	-0.5	0.0132409	0.00343139
1	-1	-4.5	0.5	0.0207608	0.0034464
1	-1	-4.5	1.5	0.0131264	0.00358414
1	-1	-4.5	2.5	0.0214009	0.00385884
1	-1	-4.5	3.5	0.0135782	0.0041875
1	-1	-4.5	4.5	0.0200704	0.00469217
1	-1	-3.5	-4.5	0.0123904	0.0039611
1	-1	-3.5	-3.5	0.0170547	0.00360416
1	-1	-3.5	-2.5	0.0154897	0.00335676
1	-1	-3.5	-1.5	0.0171213	0.00318024
1	-1	-3.5	-0.5	0.0116089	0.00310558
1	-1	-3.5	0.5	0.0110109	0.00315334
1	-1	-3.5	1.5	0.0161832	0.0032587
1	-1	-3.5	2.5	0.00717507	0.00350219
1	-1	-3.5	3.5	0.0103388	0.00380599
1	-1	-3.5	4.5	0.0111275	0.00422373
1	-1	-2.5	-4.5	0.0149156	0.00365285
1	-1	-2.5	-3.5	0.013706	0.00332343
1	-1	-2.5	-2.5	0.0117086	0.00309524
1	-1	-2.5	-1.5	0.0139571	0.00294038
1	-1	-2.5	-0.5	0.0157499	0.00288306
1	-1	-2.5	0.5	0.0160565	0.00292881
1	-1	-2.5	1.5	0.0180627	0.00301282
1	-1	-2.5	2.5	0.01647	0.00323431
1	-1	-2.5	3.5	0.0102704	0.00350205
1	-1	-2.5	4.5	0.0089107	0.0038906
1	-1	-1.5	-4.5	0.0166248	0.00342716
1	-1	-1.5	-3.5	0.0133997	0.00313258
1	-1	-1.5	-2.5	0.0127182	0.00291384
1	-1	-1.5	-1.5	0.0124051	0.00276356
1	-1	-1.5	-0.5	0.0191752	0.00270404
1	-1	-1.5	0.5	0.0168676	0.00280312
1	-1	-1.5	1.5	0.0128738	0.00281013
1	-1	-1.5	2.5	0.0153277	0.00301986
1	-1	-1.5	3.5	0.0128853	0.00326912
1	-1	-1.5	4.5	0.0210756	0.00362682
1	-1	-0.5	-4.5	0.0134808	0.00331734
1	-1	-0.5	-3.5	0.0156592	0.0030168
1	-1	-0.5	-2.5	0.0140286	0.0027924
1	-1	-0.5	-1.5	0.00754228	0.00262809
1	-1	-0.5	-0.5	-0.0173324	0.0026118
1	-1	-0.5	1.5	0.00967575	0.00265357
1	-1	-0.5	2.5	0.00824919	0.00287817
1	-1	-0.5	3.5	0.013367	0.00311951
1	-1	-0.5	4.5	0.0137741	0.00347956
1	-1	0.5	-4.5	0.0138121	0.00330183
1	-1	0.5	-3.5	0.0110307	0.0029913
1	-1	0.5	-2.5	0.0180091	0.00278368
1	-1	0.5	-1.5	0.0114176	0.00258771
1	-1	0.5	0.5	-0.0152045	0.0026126
1	-1	0.5	1.5	0.0120306	0.00265885
1	-1	0.5	2.5	0.0113416	0.00286051
1	-1	0.5	3.5	0.0151111	0.00310704
1	-1	0.5	4.5	0.0156826	0.0034553
1	-1	1.5	-4.5	0.0125038	0.00341324
1	-1	1.5	-3.5	0.0146854	0.00310737
1	-1	1.5	-2.5	0.0163731	0.00289221
1	-1	1.5	-1.5	0.0162584	0.00272135
1	-1	1.5	-0.5	0.021279	0.0027372
1	-1	1.5	0.5	0.0154577	0.00267506
1	-1	1.5	1.5	0.0172068	0.00276881
1	-1	1.5	2.5	0.0150934	0.00295385
1	-1	1.5	3.5	0.0130996	0.00319664
1	-1	1.5	4.5	0.0160899	0.00354168
1	-1	2.5	-4.5	0.0190044	0.00363158
1	-1	2.5	-3.5	0.0143418	0.00330538
1	-1	2.5	-2.5	0.0120141	0.00306962
1	-1	2.5	-1.5	0.015586	0.00289572
1	-1	2.5	-0.5	0.0169626	0.00283369
1	-1	2.5	0.5	0.0183146	0.00282645
1	-1	2.5	1.5	0.0162618	0.00291256
1	-1	2.5	2.5	0.0155726	0.00310075
1	-1	2.5	3.5	0.00909787	0.00336182
1	-1	2.5	4.5	0.00720152	0.00373287
1	-1	3.5	-4.5	0.0101493	0.00390072
1	-1	3.5	-3.5	0.0114098	0.00355161
1	-1	3.5	-2.5	0.0184615	0.00329456
1	-1	3.5	-1.5	0.0201389	0.00310111
1	-1	3.5	-0.5	0.0155616	0.00302787
1	-1	3.5	0.5	0.0119116	0.00301814
1	-1	3.5	1.5	0.0132754	0.0031198
1	-1	3.5	2.5	0.0119207	0.00332798
1	-1	3.5	3.5	0.022536	0.00360952
1	-1	3.5	4.5	0.0191207	0.00400792
1	-1	4.5	-4.5	0.0157357	0.00427569
1	-1	4.5	-3.5	0.0128866	0.00387023
1	-1	4.5	-2.5	0.0130647	0.00358915
1	-1	4.5	-1.5	0.014759	0.00338019
1	-1	4.5	-0.5	0.014858	0.00326756
1	-1	4.5	0.5	0.015203	0.00328816
1	-1	4.5	1.5	0.0143301	0.00339254
1	-1	4.5	2.5	0.0236243	0.00361166
1	-1	4.5	3.5	0.0160149	0.00393572
1	-1	4.5	4.5	0.01281	0.00436636
1	0	-4.5	-4	-0.0869102	0.00403812
1	0	-4.5	-3	-0.0802132	0.00373482
1	0	-4.5	-2	-0.0812664	0.00347812
1	0	-4.5	-1	-0.0822825	0.00338107
1	0	-4.5	0	-0.0830453	0.00332508
1	0	-4.5	1	-0.0797344	0.00339527
1	0	-4.5	2	-0.0865248	0.00351773
1	0	-4.5	3	-0.0847574	0.00379535
1	0	-4.5	4	-0.0791154	0.00411705
1	0	-3.5	-4	-0.0835313	0.00365181
1	0	-3.5	-3	-0.0857365	0.00337988
1	0	-3.5	-2	-0.0861697	0.00316234
1	0	-3.5	-1	-0.0846048	0.00306251
1	0	-3.5	0	-0.0846536	0.00302431
1	0	-3.5	1	-0.0816135	0.00308583
1	0	-3.5	2	-0.0859939	0.0032018
1	0	-3.5	3	-0.0777172	0.00345033
1	0	-3.5	4	-0.0777936	0.00373664
1	0	-2.5	-4	-0.0812428	0.00335106
1	0	-2.5	-3	-0.0802099	0.00311518
1	0	-2.5	-2	-0.0884407	0.0029154
1	0	-2.5	-1	-0.0883661	0.00282301
1	0	-2.5	0	-0.0931214	0.00283147
1	0	-2.5	1	-0.0898453	0.00284897
1	0	-2.5	2	-0.0801767	0.00296304
1	0	-2.5	3	-0.0811138	0.00318943
1	0	-2.5	4	-0.0791562	0.00343984
1	0	-1.5	-4	-0.082697	0.00314423
1	0	-1.5	-3	-0.0808335	0.00291998
1	0	-1.5	-2	-0.080318	0.00274017
1	0	-1.5	-1	-0.0845453	0.00262696
1	0	-1.5	0	-0.103842	0.00272745
1	0	-1.5	1	-0.0862229	0.00265761
1	0	-1.5	2	-0.0867485	0.00278363
1	0	-1.5	3	-0.0838259	0.0029953
1	0	-1.5	4	-0.0851576	0.0032431
1	0	-0.5	-4	-0.0909903	0.00302353
1	0	-0.5	-3	-0.0825073	0.00280231
1	0	-0.5	-2	-0.0856218	0.00262523
1	0	-0.5	-1	-0.0768408	0.00246743
1	0	-0.5	1	-0.0832995	0.00249715
1	0	-0.5	2	-0.0770017	0.00267254
1	0	-0.5	3	-0.0806686	0.00287011
1	0	-0.5	4	-0.0811311	0.00312141
1	0	0.5	-4	-0.08214	0.00300087
1	0	0.5	-3	-0.0838301	0.00277776
1	0	0.5	-2	-0.0784959	0.00260971
1	0	0.5	-1	-0.0882799	0.00245352
1	0	0.5	1	-0.0812403	0.00247994
1	0	0.5	2	-0.0836408	0.00265504
1	0	0.5	3	-0.083331	0.00286141
1	0	0.5	4	-0.0842884	0.00310285
1	0	1.5	-4	-0.0819884	0.0030919
1	0	1.5	-3	-0.0858348	0.00287123
1	0	1.5	-2	-0.0825806	0.00270092
1	0	1.5	-1	-0.0848139	0.00259723
1	0	1.5	0	-0.100886	0.00268941
1	0	1.5	1	-0.0854993	0.00260922
1	0	1.5	2	-0.0823871	0.00274835
1	0	1.5	3	-0.083721	0.00295694
1	0	1.5	4	-0.081802	0.00321207
1	0	2.5	-4	-0.0847563	0.00325841
1	0	2.5	-3	-0.0814773	0.00303464
1	0	2.5	-2	-0.0817109	0.00285012
1	0	2.5	-1	-0.0873705	0.00275949
1	0	2.5	0	-0.087267	0.00276295
1	0	2.5	1	-0.0788444	0.00278304
1	0	2.5	2	-0.0830515	0.00289604
1	0	2.5	3	-0.0830137	0.00311842
1	0	2.5	4	-0.0755592	0.00338808
1	0	3.5	-4	-0.081689	0.00350431
1	0	3.5	-3	-0.0805131	0.00325345
1	0	3.5	-2	-0.0844411	0.00305946
1	0	3.5	-1	-0.082611	0.00296529
1	0	3.5	0	-0.0843736	0.00293198
1	0	3.5	1	-0.0838276	0.00299493
1	0	3.5	2	-0.0818073	0.00311316
1	0	3.5	3	-0.0837156	0.00335358
1	0	3.5	4	-0.0820871	0.00365928
1	0	4.5	-4	-0.0820533	0.00382049
1	0	4.5	-3	-0.076745	0.00355078
1	0	4.5	-2	-0.0820722	0.00332613
1	0	4.5	-1	-0.0766613	0.00323418
1	0	4.5	0	-0.0868808	0.00318992
1	0	4.5	1	-0.0899276	0.00326543
1	0	4.5	2	-0.08366	0.00339277
1	0	4.5	3	-0.0849437	0.00367212
1	0	4.5	4	-0.0816327	0.00401156
1	1	-4.5	-4.5	0.0106652	0.00455271
1	1	-4.5	-3.5	0.00698418	0.0040988
1	1	-4.5	-2.5	0.00599883	0.00378614
1	1	-4.5	-1.5	0.00842992	0.00354359
1	1	-4.5	-0.5	0.0112388	0.00342341
1	1	-4.5	0.5	0.0128712	0.00343289
1	1	-4.5	1.5	0.00600388	0.00351952
1	1	-4.5	2.5	0.00747293	0.00374421
1	1	-4.5	3.5	0.00958862	0.00405158
1	1	-4.5	4.5	0.00599807	0.00448432
1	1	-3.5	-4.5	0.00990073	0.00410501
1	1	-3.5	-3.5	0.0156396	0.00370524
1	1	-3.5	-2.5	0.0123287	0.00342395
1	1	-3.5	-1.5	0.0099085	0.00321793
1	1	-3.5	-0.5	0.009669	0.00312651
1	1	-3.5	0.5	0.00549477	0.00311618
1	1	-3.5	1.5	0.0142996	0.00321495
1	1	-3.5	2.5	0.00843863	0.00341999
1	1	-3.5	3.5	0.00624423	0.00368393
1	1	-3.5	4.5	0.0141426	0.00409202
1	1	-2.5	-4.5	0.00916489	0.00376071
1	1	-2.5	-3.5	0.00845525	0.00340486
1	1	-2.5	-2.5	0.00961855	0.00315601
1	1	-2.5	-1.5	0.00954383	0.00296682
1	1	-2.5	-0.5	0.0132197	0.00290668
1	1	-2.5	0.5	0.0142915	0.00289823
1	1	-2.5	1.5	0.0140144	0.0029741
1	1	-2.5	2.5	0.00774058	0.00316908
1	1	-2.5	3.5	0.00926288	0.00341959
1	1	-2.5	4.5	0.00574863	0.00377607
1	1	-1.5	-4.5	0.0119696	0.00349125
1	1	-1.5	-3.5	0.0139158	0.0031672
1	1	-1.5	-2.5	0.00768995	0.00294048
1	1	-1.5	-1.5	0.00808575	0.00275964
1	1	-1.5	-0.5	0.013926	0.00277385
1	1	-1.5	0.5	0.0120415	0.00271944
1	1	-1.5	1.5	0.00786429	0.00280297
1	1	-1.5	2.5	0.0126015	0.00298314
1	1	-1.5	3.5	0.014813	0.00322983
1	1	-1.5	4.5	0.0127224	0.00357881
1	1	-0.5	-4.5	0.0163036	0.00332852
1	1	-0.5	-3.5	0.0108964	0.00302236
1	1	-0.5	-2.5	0.0116631	0.00281107
1	1	-0.5	-1.5	0.0069108	0.00260731
1	1	-0.5	0.5	-0.0140363	0.0026299
1	1	-0.5	1.5	0.00710525	0.00267212
1	1	-0.5	2.5	0.011248	0.00286454
1	1	-0.5	3.5	0.0105477	0.00310853
1	1	-0.5	4.5	0.00719569	0.0034582
1	1	0.5	-4.5	0.00968778	0.0033014
1	1	0.5	-3.5	0.00974978	0.0029947
1	1	0.5	-2.5	0.0129315	0.00277859
1	1	0.5	-1.5	0.0109854	0.00261518
1	1	0.5	-0.5	-0.0213343	0.00258923
1	1	0.5	1.5	0.00896238	0.00263351
1	1	0.5	2.5	0.0147606	0.00286109
1	1	0.5	3.5	0.0110276	0.00309918
1	1	0.5	4.5	0.00943834	0.0034489
1	1	1.5	-4.5	0.0145671	0.00338358
1	1	1.5	-3.5	0.0124163	0.00308187
1	1	1.5	-2.5	0.00933805	0.00286708
1	1	1.5	-1.5	0.0114134	0.00272656
1	1	1.5	-0.5	0.0147231	0.00266443
1	1	1.5	0.5	0.0142885	0.00275663
1	1	1.5	1.5	0.00806916	0.00276315
1	1	1.5	2.5	0.00923947	0.00297163
1	1	1.5	3.5	0.00949063	0.00322905
1	1	1.5	4.5	0.012965	0.00359379
1	1	2.5	-4.5	0.0156073	0.00353575
1	1	2.5	-3.5	0.0109913	0.00324006
1	1	2.5	-2.5	0.00379595	0.00301619
1	1	2.5	-1.5	0.014946	0.00286482
1	1	2.5	-0.5	0.0165971	0.00281259
1	1	2.5	0.5	0.0115211	0.00285984
1	1	2.5	1.5	0.0145303	0.00294386
1	1	2.5	2.5	0.0118644	0.00316648
1	1	2.5	3.5	0.00580777	0.00344381
1	1	2.5	4.5	0.00886271	0.00383655
1	1	3.5	-4.5	0.0176347	0.00378915
1	1	3.5	-3.5	0.013672	0.00346225
1	1	3.5	-2.5	0.0119337	0.0032295
1	1	3.5	-1.5	0.0101216	0.00307987
1	1	3.5	-0.5	0.0119095	0.00299885
1	1	3.5	0.5	0.0138981	0.00305165
1	1	3.5	1.5	0.011927	0.00316513
1	1	3.5	2.5	0.00957445	0.00339924
1	1	3.5	3.5	0.0116389	0.00371355
1	1	3.5	4.5	0.00823848	0.00413552
1	1	4.5	-4.5	0.0157628	0.00410897
1	1	4.5	-3.5	0.0133213	0.00376171
1	1	4.5	-2.5	0.0178363	0.00349549
1	1	4.5	-1.5	0.013229	0.00333071
1	1	4.5	-0.5	0.0110828	0.00327906
1	1	4.5	0.5	0.0182644	0.00330402
1	1	4.5	1.5	0.0183226	0.00345025
1	1	4.5	2.5	0.0174413	0.0037246
1	1	4.5	3.5	0.0166427	0.00406576
1	1	4.5	4.5	0.015419	0.00455903
1	2	-4.5	-4	-0.0156974	0.00456465
1	2	-4.5	-3	-0.00627422	0.00409867
1	2	-4.5	-2	-0.0134896	0.00379138
1	2	-4.5	-1	-0.0144456	0.00356249
1	2	-4.5	0	-0.0112446	0.00354375
1	2	-4.5	1	-0.00670066	0.00357913
1	2	-4.5	2	-0.00597958	0.00377024
1	2	-4.5	3	-0.00869685	0.00403764
1	2	-4.5	4	-0.00602259	0.00449026
1	2	-3.5	-4	-0.00885251	0.00410385
1	2	-3.5	-3	-0.0091738	0.00369242
1	2	-3.5	-2	-0.00739262	0.00343019
1	2	-3.5	-1	-0.00396408	0.00325669
1	2	-3.5	0	-0.00586844	0.00321829
1	2	-3.5	1	-0.00764584	0.00324874
1	2	-3.5	2	-0.00336991	0.00344754
1	2	-3.5	3	-0.00147937	0.00367495
1	2	-3.5	4	-0.0101281	0.00408862
1	2	-2.5	-4	-0.0112896	0.00375879
1	2	-2.5	-3	-0.0167501	0.00339367
1	2	-2.5	-2	-0.00616796	0.00316092
1	2	-2.5	-1	-0.00931579	0.00302312
1	2	-2.5	0	-0.011131	0.00297237
1	2	-2.5	1	-0.0112146	0.00301783
1	2	-2.5	2	-0.00775395	0.0031836
1	2	-2.5	3	-0.00548198	0.00341027
1	2	-2.5	4	-0.00623918	0.00377941
1	2	-1.5	-4	-0.0066151	0.00349542
1	2	-1.5	-3	-0.0102514	0.00316099
1	2	-1.5	-2	-0.00702741	0.00293238
1	2	-1.5	-1	-0.00899886	0.0028869
1	2	-1.5	0	-0.010067	0.00276824
1	2	-1.5	1	-0.0107949	0.00286185
1	2	-1.5	2	-0.00652443	0.00300302
1	2	-1.5	3	-0.0113418	0.00321676
1	2	-1.5	4	-0.0124589	0.00358536
1	2	-0.5	-4	-0.00632944	0.00332657
1	2	-0.5	-3	-0.00839049	0.00302192
1	2	-0.5	-2	-0.0110963	0.0027748
1	2	-0.5	0	-0.00239534	0.00261092
1	2	-0.5	1	-0.00131467	0.00280136
1	2	-0.5	2	-0.00833569	0.00285934
1	2	-0.5	3	-0.00332611	0.00310339
1	2	-0.5	4	-0.0120347	0.00345838
1	2	0.5	-4	-0.0107886	0.00330042
1	2	0.5	-3	-0.00851212	0.00299035
1	2	0.5	-2	-0.00727612	0.00277442
1	2	0.5	-1	0.000198493	0.00274073
1	2	0.5	0	-0.00381534	0.00258713
1	2	0.5	2	-0.00908834	0.00282984
1	2	0.5	3	-0.0103067	0.00309674
1	2	0.5	4	-0.00580345	0.0034431
1	2	1.5	-4	-0.00887041	0.00338254
1	2	1.5	-3	-0.00764815	0.00307368
1	2	1.5	-2	-0.013135	0.00288667
1	2	1.5	-1	-0.00750694	0.00278204
1	2	1.5	0	-0.0112563	0.00272564
1	2	1.5	1	-0.00674744	0.00288601
1	2	1.5	2	-0.0100665	0.00296173
1	2	1.5	3	-0.00899591	0.0032202
1	2	1.5	4	-0.00679296	0.00359801
1	2	2.5	-4	-0.0079903	0.00354175
1	2	2.5	-3	-0.00512105	0.00323215
1	2	2.5	-2	-0.0103252	0.00303481
1	2	2.5	-1	-0.0130145	0.00291011
1	2	2.5	0	-0.00734543	0.0029016
1	2	2.5	1	-0.0123351	0.00299115
1	2	2.5	2	-0.0149454	0.00316343
1	2	2.5	3	-0.00873084	0.00343744
1	2	2.5	4	-0.0157973	0.00383839
1	2	3.5	-4	-0.0111352	0.00378835
1	2	3.5	-3	-0.00419483	0.00345521
1	2	3.5	-2	-0.00951522	0.00325791
1	2	3.5	-1	-0.00896001	0.00311282
1	2	3.5	0	-0.0112207	0.00311216
1	2	3.5	1	-0.0103442	0.00319128
1	2	3.5	2	-0.00754406	0.00340154
1	2	3.5	3	-0.0162509	0.00370948
1	2	3.5	4	-0.00731212	0.00413577
1	2	4.5	-4	-0.0135724	0.00411234
1	2	4.5	-3	-0.0107937	0.00375467
1	2	4.5	-2	-0.0129344	0.00352431
1	2	4.5	-1	-0.00845909	0.00338794
1	2	4.5	0	-0.011008	0.00339388
1	2	4.5	1	-0.0119479	0.00345963
1	2	4.5	2	-0.0152692	0.00373394
1	2	4.5	3	-0.0115329	0.004058
1	2	4.5	4	-0.00973842	0.00456399
2	-1	-4	-4.5	-0.00555294	0.00437146
2	-1	-4	-3.5	-0.0103112	0.00396536
2	-1	-4	-2.5	-0.00110537	0.00367803
2	-1	-4	-1.5	-0.00544387	0.00349225
2	-1	-4	-0.5	-0.00591968	0.00342228
2	-1	-4	0.5	-0.00742367	0.00345981
2	-1	-4	1.5	0.00206344	0.00357851
2	-1	-4	2.5	-0.00229961	0.00385697
2	-1	-4	3.5	-0.00386476	0.00418498
2	-1	-4	4.5	-0.00785032	0.004674
2	-1	-3	-4.5	-0.000963187	0.0039642
2	-1	-3	-3.5	-0.00133781	0.00359353
2	-1	-3	-2.5	-0.00391037	0.00335066
2	-1	-3	-1.5	-0.00841908	0.0031795
2	-1	-3	-0.5	-0.0107372	0.00310608
2	-1	-3	0.5	-0.00215615	0.00317547
2	-1	-3	1.5	-0.00532448	0.00325788
2	-1	-3	2.5	-0.00348496	0.00349375
2	-1	-3	3.5	-0.0046152	0.00379453
2	-1	-3	4.5	-0.00694373	0.00421366
2	-1	-2	-4.5	-0.00532097	0.00368593
2	-1	-2	-3.5	-0.00621212	0.0033573
2	-1	-2	-2.5	-0.00629188	0.00311654
2	-1	-2	-1.5	-0.00323614	0.00295674
2	-1	-2	-0.5	-0.00878642	0.00286951
2	-1	-2	0.5	-0.00422431	0.00299205
2	-1	-2	1.5	-0.00217473	0.00300119
2	-1	-2	2.5	-0.0065042	0.00322932
2	-1	-2	3.5	-0.00726998	0.00349453
2	-1	-2	4.5	-0.00614565	0.00389664
2	-1	-1	-4.5	-0.00372201	0.00349943
2	-1	-1	-3.5	-0.00712586	0.00317783
2	-1	-1	-2.5	-0.00165872	0.00294435
2	-1	-1	-1.5	-0.00379044	0.0027953
2	-1	-1	-0.5	-0.00272018	0.0027069
2	-1	-1	1.5	-0.0060194	0.00280388
2	-1	-1	2.5	-0.0017406	0.00304487
2	-1	-1	3.5	-0.00395743	0.00329193
2	-1	-1	4.5	-0.00690911	0.0036583
2	-1	0	-4.5	-0.00645499	0.00344953
2	-1	0	-3.5	-0.0103154	0.00313124
2	-1	0	-2.5	-0.00482903	0.00290516
2	-1	0	-1.5	-0.000819653	0.00272879
2	-1	0	-0.5	0.0086797	0.00274767
2	-1	0	0.5	0.00223771	0.00276292
2	-1	0	1.5	-0.00449713	0.00278132
2	-1	0	2.5	-0.00358242	0.00299117
2	-1	0	3.5	-0.00759169	0.00324875
2	-1	0	4.5	-0.00175752	0.00361305
2	-1	1	-4.5	-0.00299099	0.00344554
2	-1	1	-3.5	-0.003054	0.00313376
2	-1	1	-2.5	-0.00375354	0.0029133
2	-1	1	-1.5	-0.0041925	0.00270538
2	-1	1	0.5	-0.000714803	0.00268396
2	-1	1	1.5	-0.00167677	0.00280468
2	-1	1	2.5	-0.00371377	0.00299379
2	-1	1	3.5	-0.00141779	0.00325162
2	-1	1	4.5	-0.000866871	0.00362287
2	-1	2	-4.5	-0.00365026	0.0036282
2	-1	2	-3.5	-0.00562173	0.00329946
2	-1	2	-2.5	-0.00501369	0.00306495
2	-1	2	-1.5	-0.00718861	0.00288299
2	-1	2	-0.5	-0.00758083	0.00290149
2	-1	2	0.5	-0.00768112	0.00281316
2	-1	2	1.5	-0.00713688	0.00293213
2	-1	2	2.5	-0.000917429	0.00313159
2	-1	2	3.5	0.000554161	0.00339635
2	-1	2	4.5	-0.00699852	0.00376708
2	-1	3	-4.5	-0.00500531	0.00389231
2	-1	3	-3.5	-0.00375562	0.00354841
2	-1	3	-2.5	-0.014032	0.00328673
2	-1	3	-1.5	-0.00179064	0.00310196
2	-1	3	-0.5	-0.0039772	0.00304983
2	-1	3	0.5	-0.00196578	0.00301275
2	-1	3	1.5	-0.00876768	0.00312357
2	-1	3	2.5	-0.00311727	0.00332396
2	-1	3	3.5	-0.00168945	0.00360541
2	-1	3	4.5	-0.0111523	0.00400196
2	-1	4	-4.5	-0.0127011	0.0042624
2	-1	4	-3.5	-0.00497244	0.00386485
2	-1	4	-2.5	-0.00487713	0.00358717
2	-1	4	-1.5	-0.00395757	0.00336375
2	-1	4	-0.5	-0.00714047	0.00328202
2	-1	4	0.5	-0.00341102	0.00328619
2	-1	4	1.5	-0.00676296	0.00338831
2	-1	4	2.5	-0.00660829	0.00360862
2	-1	4	3.5	-0.00655369	0.00393655
2	-1	4	4.5	-0.0045738	0.00436647
2	0	-4	-4	-0.000267717	0.00407532
2	0	-4	-3	-0.00738511	0.003774
2	0	-4	-2	-0.00936674	0.00351125
2	0	-4	-1	-0.00877596	0.00341082
2	0	-4	0	-0.0121737	0.0033808
2	0	-4	1	-0.0140449	0.00342743
2	0	-4	2	-0.0113278	0.00356271
2	0	-4	3	-0.0122745	0.00384783
2	0	-4	4	-0.00375817	0.00416005
2	0	-3	-4	-0.00786002	0.00367792
2	0	-3	-3	-0.00830597	0.00341302
2	0	-3	-2	-0.00429018	0.0031984
2	0	-3	-1	-0.000686307	0.00309852
2	0	-3	0	-0.00738028	0.00308232
2	0	-3	1	-0.0107303	0.00312563
2	0	-3	2	-0.0152358	0.0032382
2	0	-3	3	-0.00542643	0.00348373
2	0	-3	4	-0.0147878	0.00377344
2	0	-2	-4	-0.00440922	0.00342057
2	0	-2	-3	-0.00779593	0.00317557
2	0	-2	-2	-0.0135951	0.00296748
2	0	-2	-1	-0.00698387	0.00284252
2	0	-2	0	-0.00739563	0.00292089
2	0	-2	1	-0.0121066	0.00287193
2	0	-2	2	-0.0116579	0.00301403
2	0	-2	3	-0.0147182	0.00324794
2	0	-2	4	-0.00679828	0.00351259
2	0	-1	-4	-0.00559863	0.0032272
2	0	-1	-3	-0.00472569	0.00298616
2	0	-1	-2	-0.00708019	0.00280143
2	0	-1	-1	-0.0119563	0.00265942
2	0	-1	1	-0.0106702	0.0026937
2	0	-1	2	-0.00772878	0.00285601
2	0	-1	3	-0.00715798	0.00307065
2	0	-1	4	-0.0101087	0.00333587
2	0	0	-4	-0.00779265	0.00317723
2	0	0	-3	-0.0065493	0.00294708
2	0	0	-2	-0.00801215	0.00275649
2	0	0	-1	-0.0137189	0.00262321
2	0	0	0	-0.0725877	0.00278553
2	0	0	1	-0.0124192	0.00265454
2	0	0	2	-0.014519	0.00281051
2	0	0	3	-0.00824961	0.00303244
2	0	0	4	-0.012913	0.0032871
2	0	1	-4	-0.0132677	0.00317984
2	0	1	-3	-0.0108013	0.00294178
2	0	1	-2	-0.0116957	0.0027613
2	0	1	-1	-0.0107733	0.00261827
2	0	1	1	-0.01503	0.00264916
2	0	1	2	-0.0122297	0.00281812
2	0	1	3	-0.0118819	0.00302846
2	0	1	4	-0.00872107	0.00330147
2	0	2	-4	-0.00786953	0.00331352
2	0	2	-3	-0.00972984	0.00308368
2	0	2	-2	-0.00131948	0.00289523
2	0	2	-1	-0.0061711	0.00277628
2	0	2	0	-0.00705928	0.00285847
2	0	2	1	-0.0105488	0.00280061
2	0	2	2	-0.0140389	0.00294794
2	0	2	3	-0.0109554	0.00318248
2	0	2	4	-0.00940387	0.00346114
2	0	3	-4	-0.00233649	0.00353556
2	0	3	-3	-0.00512372	0.00328157
2	0	3	-2	-0.00556941	0.00308591
2	0	3	-1	-0.0127915	0.00300004
2	0	3	0	-0.00720523	0.00298328
2	0	3	1	-0.0106487	0.00302297
2	0	3	2	-0.0121769	0.00314416
2	0	3	3	-0.0120675	0.00338647
2	0	3	4	-0.00635486	0.00368965
2	0	4	-4	-0.0093519	0.00385222
2	0	4	-3	-0.00390544	0.00357775
2	0	4	-2	-0.00777737	0.003357
2	0	4	-1	-0.00499185	0.00324888
2	0	4	0	-0.0145675	0.00323648
2	0	4	1	-0.00158835	0.00329105
2	0	4	2	-0.00769485	0.00342294
2	0	4	3	-0.0078936	0.00371009
2	0	4	4	-0.00444596	0.00404499
2	1	-4	-4.5	-0.00432081	0.00455335
2	1	-4	-3.5	-0.00719153	0.0041053
2	1	-4	-2.5	-0.00689498	0.00377808
2	1	-4	-1.5	-0.00381676	0.00353257
2	1	-4	-0.5	-0.00453457	0.00344247
2	1	-4	0.5	-0.00421558	0.00342857
2	1	-4	1.5	-0.00712159	0.00351833
2	1	-4	2.5	-0.00497288	0.00374398
2	1	-4	3.5	-0.0124524	0.00404775
2	1	-4	4.5	-0.0117475	0.0044801
2	1	-3	-4.5	-0.00438733	0.00409023
2	1	-3	-3.5	-0.00454146	0.00369739
2	1	-3	-2.5	-0.00679784	0.00342057
2	1	-3	-1.5	-0.00547791	0.00321611
2	1	-3	-0.5	-0.0113153	0.00315053
2	1	-3	0.5	-0.00397105	0.00311227
2	1	-3	1.5	-0.00988481	0.00321317
2	1	-3	2.5	-0.00539329	0.00341232
2	1	-3	3.5	-0.00280217	0.00367534
2	1	-3	4.5	-0.00521993	0.00407958
2	1	-2	-4.5	-0.00929646	0.00376188
2	1	-2	-3.5	-0.00277777	0.00340425
2	1	-2	-2.5	-0.00568726	0.00315512
2	1	-2	-1.5	0.000544081	0.00295156
2	1	-2	-0.5	-0.00899527	0.00296685
2	1	-2	0.5	-0.00698511	0.00288411
2	1	-2	1.5	-0.00715937	0.00299007
2	1	-2	2.5	-0.00485833	0.00318196
2	1	-2	3.5	0.000648054	0.00344493
2	1	-2	4.5	-0.00374306	0.0038197
2	1	-1	-4.5	-0.0112278	0.00351353
2	1	-1	-3.5	-0.0142541	0.00318676
2	1	-1	-2.5	-0.00898267	0.00295888
2	1	-1	-1.5	-0.0066288	0.00274871
2	1	-1	0.5	-0.00277138	0.00272545
2	1	-1	1.5	-0.00844344	0.00283858
2	1	-1	2.5	-0.0116468	0.00302201
2	1	-1	3.5	-0.0123743	0.0032784
2	1	-1	4.5	-0.00330597	0.00364154
2	1	0	-4.5	-0.00481047	0.00344624
2	1	0	-3.5	-0.00490724	0.0031362
2	1	0	-2.5	-0.00632029	0.00291244
2	1	0	-1.5	-0.00973829	0.00273213
2	1	0	-0.5	0.0026546	0.0027315
2	1	0	0.5	0.00534813	0.00276183
2	1	0	1.5	-0.00560741	0.00277713
2	1	0	2.5	-0.00533184	0.00298618
2	1	0	3.5	-0.00818756	0.00323395
2	1	0	4.5	-0.00599844	0.00359485
2	1	1	-4.5	-0.00645831	0.0034486
2	1	1	-3.5	-0.00691644	0.00313154
2	1	1	-2.5	-0.00410756	0.00290158
2	1	1	-1.5	-0.0032614	0.00275529
2	1	1	-0.5	-0.009839	0.00266111
2	1	1	1.5	-0.00769331	0.00275684
2	1	1	2.5	-0.000370272	0.00299273
2	1	1	3.5	-0.00462627	0.00324916
2	1	1	4.5	-0.0039759	0.00362161
2	1	2	-4.5	-0.0117254	0.00357738
2	1	2	-3.5	-0.00783312	0.00326226
2	1	2	-2.5	-0.00166237	0.00303599
2	1	2	-1.5	-0.0109268	0.0028799
2	1	2	-0.5	-0.00630269	0.00280031
2	1	2	0.5	-0.00765735	0.00292755
2	1	2	1.5	-0.00494874	0.00292777
2	1	2	2.5	-0.00726068	0.00315526
2	1	2	3.5	-0.00628315	0.0034418
2	1	2	4.5	-0.00592564	0.00383082
2	1	3	-4.5	-0.0112092	0.00378094
2	1	3	-3.5	-0.00953299	0.00345377
2	1	3	-2.5	-0.0118554	0.00322422
2	1	3	-1.5	-0.0104882	0.00307364
2	1	3	-0.5	-0.00567111	0.00300094
2	1	3	0.5	-0.0034913	0.00307356
2	1	3	1.5	-0.0104131	0.00316083
2	1	3	2.5	-0.00474221	0.00340166
2	1	3	3.5	-0.0110604	0.00370705
2	1	3	4.5	-0.0121011	0.00413642
2	1	4	-4.5	-0.00658028	0.00410383
2	1	4	-3.5	-0.00478151	0.00375472
2	1	4	-2.5	-0.0110665	0.00349659
2	1	4	-1.5	-0.00767186	0.00333023
2	1	4	-0.5	-0.0129442	0.00326754
2	1	4	0.5	-0.0142485	0.00331898
2	1	4	1.5	-0.00962326	0.00344205
2	1	4	2.5	-0.00157131	0.00371698
2	1	4	3.5	-0.0107234	0.00405842
2	1	4	4.5	-0.00581531	0.00456152
3	0	-4.5	-4	-0.00287778	0.00462856
3	0	-4.5	-3	-0.00287123	0.00426295
3	0	-4.5	-2	0.000282667	0.00395864
3	0	-4.5	-1	-0.0079547	0.00384203
3	0	-4.5	0	-0.00181261	0.00382854
3	0	-4.5	1	-0.00194334	0.00386125
3	0	-4.5	2	0.000737551	0.00400576
3	0	-4.5	3	-0.000324384	0.00432421
3	0	-4.5	4	-0.00231032	0.00469816
3	0	-3.5	-4	-0.00208855	0.00407802
3	0	-3.5	-3	-0.00529571	0.00378013
3	0	-3.5	-2	-0.00224095	0.00352193
3	0	-3.5	-1	0.00198245	0.00341943
3	0	-3.5	0	0.000447524	0.00341407
3	0	-3.5	1	-0.000978642	0.00343625
3	0	-3.5	2	-0.0051626	0.00356495
3	0	-3.5	3	0.000839428	0.00385463
3	0	-3.5	4	-0.00135464	0.00417216
3	0	-2.5	-4	-0.00507614	0.00373337
3	0	-2.5	-3	-0.00321284	0.00344959
3	0	-2.5	-2	-0.00651567	0.00322997
3	0	-2.5	-1	-0.000655516	0.00309202
3	0	-2.5	0	-0.00344543	0.0031566
3	0	-2.5	1	-0.00246576	0.00312316
3	0	-2.5	2	0.00415437	0.00326966
3	0	-2.5	3	-0.0034993	0.00352193
3	0	-2.5	4	-3.41934e-05	0.00382969
3	0	-1.5	-4	-0.00101866	0.00349106
3	0	-1.5	-3	-0.00452894	0.00322694
3	0	-1.5	-2	-0.00183179	0.00301505
3	0	-1.5	-1	-0.00213341	0.00285651
3	0	-1.5	1	-0.00583115	0.00288901
3	0	-1.5	2	0.000944409	0.00306778
3	0	-1.5	3	0.0012902	0.00330535
3	0	-1.5	4	-0.000421012	0.00359484
3	0	-0.5	-4	-0.00291139	0.00338848
3	0	-0.5	-3	-0.000861361	0.00313483
3	0	-0.5	-2	-0.00409825	0.00293259
3	0	-0.5	-1	-0.000780624	0.00281396
3	0	-0.5	0	-0.00505788	0.00290747
3	0	-0.5	1	0.00161993	0.00284747
3	0	-0.5	2	0.000370697	0.00299689
3	0	-0.5	3	-0.00745773	0.00323199
3	0	-0.5	4	-0.00344253	0.00350649
3	0	0.5	-4	-0.0051435	0.00335872
3	0	0.5	-3	-0.00415892	0.00311367
3	0	0.5	-2	-0.00256079	0.00290995
3	0	0.5	-1	-0.00428367	0.0027905
3	0	0.5	0	0.000532117	0.00289803
3	0	0.5	1	-0.00253642	0.00282493
3	0	0.5	2	-0.00348212	0.0029673
3	0	0.5	3	0.00166199	0.00319773
3	0	0.5	4	-0.00673938	0.00348472
3	0	1.5	-4	-0.00728539	0.00339063
3	0	1.5	-3	-0.00109038	0.00314071
3	0	1.5	-2	-0.00668129	0.00294141
3	0	1.5	-1	-0.00457664	0.00278306
3	0	1.5	1	-0.000772298	0.00281851
3	0	1.5	2	0.00100474	0.00300466
3	0	1.5	3	-0.0015228	0.00324243
3	0	1.5	4	-0.00111533	0.0035429
3	0	2.5	-4	-0.00530977	0.00357547
3	0	2.5	-3	0.000236258	0.00331417
3	0	2.5	-2	0.00122506	0.0031105
3	0	2.5	-1	-0.00122735	0.00299459
3	0	2.5	0	0.000440837	0.00306456
3	0	2.5	1	-0.00569917	0.0030165
3	0	2.5	2	0.00121731	0.0031807
3	0	2.5	3	-0.000603761	0.003436
3	0	2.5	4	-0.00412427	0.00374648
3	0	3.5	-4	-0.00314383	0.00385437
3	0	3.5	-3	-0.00432616	0.00358521
3	0	3.5	-2	-0.00261874	0.00336068
3	0	3.5	-1	-0.00149987	0.00326271
3	0	3.5	0	-0.00612856	0.00327301
3	0	3.5	1	-0.00447547	0.0032968
3	0	3.5	2	-0.00787642	0.00342763
3	0	3.5	3	0.0019271	0.0037092
3	0	3.5	4	-0.00503248	0.00404916
3	0	4.5	-4	-0.00588659	0.00430648
3	0	4.5	-3	-0.00110742	0.0039824
3	0	4.5	-2	0.000770473	0.00373681
3	0	4.5	-1	-0.00732889	0.0036309
3	0	4.5	0	-0.00201446	0.00362272
3	0	4.5	1	0.00358983	0.00366882
3	0	4.5	2	-0.000621448	0.00381624
3	0	4.5	3	-0.00212708	0.00415145
3	0	4.5	4	-0.00671924	0.00454113

## Sheet: Fig 5b
string correlator	doping	value	error
	0.110092	0.0364154	0.00607473
	0.12844	0.0244662	0.00397456
	0.146789	0.0250356	0.00291762
	0.165138	0.022419	0.00258211
	0.183486	0.0200804	0.00207546
	0.201832	0.0213729	0.00206338
	0.220183	0.0211713	0.00230325
	0.238532	0.0240562	0.00282504
normal correlator	doping	value	error
	0.110092	0.0132598	0.0065305
	0.12844	0.00126741	0.00377588
	0.146789	-0.00270341	0.00280065
	0.165138	-0.00473215	0.00229086
	0.183486	-0.00718244	0.00194649
	0.201832	-0.0103266	0.00187728
	0.220183	-0.00938796	0.00223197
	0.238532	-0.00998413	0.00281166

## Sheet: Fig 5b theory
string correlator	doping	value	error
	0.125	0.0137055	0.00170256
	0.166667	0.0134936	0.00164619
	0.208333	0.0169924	0.00161685
	0.25	0.0182972	0.00169071
normal correlator	doping	value	error
	0.125	-0.00430372	0.00173858
	0.166667	-0.0105406	0.00188407
	0.208333	-0.0113812	0.00161163
	0.25	-0.0135137	0.00172072
